# Supplementary material for: Anti-Inflammatory Potential of 3-Hydroxy-β-Ionone from Moringa oleifera: Decreased Transendothelial Migration of Monocytes Through an Inflamed Human Endothelial Cell Monolayer by Inhibiting the IκB-α/NF-κB Signaling Pathway
Source: Molecules. 2024 Dec 12;29(24):5873. doi: 10.3390/molecules29245873 (PMC11678794; doi:10.3390/molecules29245873)
Supplement: Supplementary file 1 [file molecules-29-05873-s001.zip]

Archive with 1 entries (1 files):
- molecules-3306211-supplementary.pdf
